# Supplementary material for: Comparative Analysis of Commercial and Home-Made Media on RSPO1/S6R Axis in Organoids with Different Wnt Backgrounds: A Methodological Guide for the Selection of Intestinal Patient-Derived Organoids Culture Media
Source: Int J Mol Sci. 2024 Oct 26;25(21):11526. doi: 10.3390/ijms252111526 (PMC11546270; doi:10.3390/ijms252111526)
Supplement: Supplementary file 1 [file ijms-25-11526-s001.zip]

Archive with 1 entries (1 files):
- ijms-3223685-supplementary.pdf
